# Supplementary material for: Mental Health in Schoolchildren in Joint Physical Custody: A Longitudinal Study
Source: Children (Basel). 2021 Jun 4;8(6):473. doi: 10.3390/children8060473 (PMC8229623; doi:10.3390/children8060473)
Supplement: Supplementary file 1 [file children-08-00473-s001.zip]

Archive with 1 entries (1 files):
- children-1248658-supplementary.pdf
